# Supplementary material for: CRISPR-Cas-Based Pen-Side Diagnostic Tests for Anaplasma marginale and Babesia bigemina
Source: Microorganisms. 2024 Dec 15;12(12):2595. doi: 10.3390/microorganisms12122595 (PMC11678693; doi:10.3390/microorganisms12122595)
Supplement: Supplementary file 1 [file microorganisms-12-02595-s001.zip]

Archive with 1 entries (1 files):
- microorganisms-3179623-supplementary.pdf
